# Supplementary material for: Listeria monocytogenes Biofilms in Food-Associated Environments: A Persistent Enigma
Source: Foods. 2023 Sep 6;12(18):3339. doi: 10.3390/foods12183339 (PMC10529182; doi:10.3390/foods12183339)
Supplement: Supplementary file 1 [file foods-12-03339-s001.zip]

Archive with 1 entries (1 files):
- foods-2513305-supplementary.pdf
